# Supplementary material for: Comparing Vaginal and Endometrial Microbiota Using Culturomics: Proof of Concept
Source: Int J Mol Sci. 2023 Mar 21;24(6):5947. doi: 10.3390/ijms24065947 (PMC10055768; doi:10.3390/ijms24065947)
Supplement: Supplementary file 1 [file ijms-24-05947-s001.zip]

Archive with 1 entries (1 files):
- ijms-2264420-supplementary.xlsx
