# Supplementary material for: Comparing Vaginal and Endometrial Microbiota Using Culturomics: Proof of Concept
Source: Int J Mol Sci. 2023 Mar 21;24(6):5947. doi: 10.3390/ijms24065947 (PMC10055768; doi:10.3390/ijms24065947)
Supplement: Supplementary file 1 [file ijms-24-05947-s001.zip › ijms-2264420-supplementary.xlsx]

## Sheet: Cleaned_samples
Patient_ID	Total	Endometrium	Vagina		*: Identified with 16S rRNA sequencing
1	Actinomyces neuii	Actinomyces neuii	Actinomyces neuii		Only in endometrium
1	Alloscardovia omnicolens	Dermacoccus nishinomiyaensis	Alloscardovia omnicolens		Only in vagina
1	Cutibacterium acnes	Lactobacillus crispatus	Cutibacterium acnes		In both vagina and endometrium
1	Dermacoccus nishinomiyaensis	Lactobacillus jensenii	Finegoldia magna
1	Finegoldia magna	Ralstonia picketti	Kocuria rhizophila
1	Kocuria rhizophila	Staphylococcus epidermis	Lactobacillus crispatus
1	Lactobacillus crispatus	Streptococcus anginosus	Lactobacillus jensenii
1	Lactobacillus jensenii		Peptoniphilus indolicus/harei
1	Peptoniphilus indolicus/harei		Staphylococcus epidermis
1	Ralstonia picketti		Staphylococcus hominis
1	Staphylococcus epidermis		Streptococcus anginosus
1	Staphylococcus hominis
1	Streptococcus anginosus
2	Actinomyces neuii	Cutibacterium acnes	Actinomyces neuii
2	Cutibacetrium acnes	Kocuria rhizophila	Cutibacetrium acnes
2	Enterococcus faecalis	Lactobacillus crispatus	Enterococcus faecalis
2	Finegoldia magna	Lactobacillus jensenii	Finegoldia magna
2	Kocuria rhizophila	Staphylococcus epidermis	Lactobacillus crispatus
2	Lactobacillus crispatus		Lactobacillus gasseri
2	Lactobacillus gasseri		Lactobacillus jensenii
2	Lactobacillus jensenii		Lactbacillus mulieris*
2	Limosilactobacillus mulieris*		Peptoniphilus harei*
2	Peptoniphilus harei*		Staphylococcus epidermis
2	Staphylococcus epidermis		Streptococcus anginosus
2	Streptococcus anginosus
3	Actinomyces funkei	Actinomyces odontolyticus*	Actinomyces funkei
3	Actinomyces odontolyticus*	Cutibacterium acnes	Actinomyces odontolyticus*
3	Actinomyces radingae	Lactobacillus iners	Actinomyces radingae
3	Actinomyces turicensis	Mobiluncus curtisii	Actinomyces turicensis
3	Actinomyces urogenitalis	Stenotrophomonas maltophilia	Actinomyces urogenitalis
3	Actinotignum sanguinis	Streptococcus anginosus	Actinotignum sanguinis
3	Aerococcus urinae		Aerococcus urinae
3	Alloscardovia omnicolens		Alloscardovia omnicolens
3	Anaerococcus lactolyticus		Anaerococcus lactolyticus
3	Anaerococcus murdochii		Anaerococcus murdochii
3	Anaerococcus tetradius		Anaerococcus tetradius
3	Bifidobacterium longum		Bifidobacterium longum
3	Candida albicans		Candida albicans
3	Corynebacterium amycolatum		Corynebacterium amycolatum
3	Corynebacterium aurimucosum		Corynebacterium aurimucosum
3	Cutibacterium acnes		Fusobacterium nucleatum
3	Fusobacterium nucleatum		Gardnerella vaginalis
3	Gardnerella vaginalis		Jonquetella anthropi*
3	Jonquetella anthropi*		Lactobacillus iners
3	Lactobacillus iners		Murdochiella asaccharolytica
3	Mobiluncus curtisii		Murdochiella vaginalis*
3	Murdochiella asaccharolytica		Oligella urethralis
3	Murdochiella vaginalis*		Peptinophilus duerdenii
3	Oligella urethralis		Peptococcus niger
3	Peptinophilus duerdenii		Peptoniphilus coxii
3	Peptococcus niger		Peptoniphilus indolicus/ harei
3	Peptoniphilus coxii		Peptoniphilus lacrimalis
3	Peptoniphilus indolicus/ harei		Peptostreptococcus anaerobius
3	Peptoniphilus lacrimalis		Prevotella bergensis
3	Peptostreptococcus anaerobius		Prevotella bivia
3	Prevotella bergensis		Prevotella buccalis
3	Prevotella bivia		Prevotella corporis
3	Prevotella buccalis		Prevotella salivae
3	Prevotella corporis		Prevotella timonensis
3	Prevotella salivae		Propionimicrobium lymphophilum
3	Prevotella timonensis		Pseudoglutamicibacter cumminsii
3	Propionimicrobium lymphophilum		Slackia exigua
3	Pseudoglutamicibacter cumminsii		Solobacterium moorei
3	Slackia exigua		Staphylococcus epidermidis
3	Solobacterium moorei		Staphylococcus haemolyticus
3	Staphylococcus epidermidis		Staphylococcus pettenkoferi
3	Staphylococcus haemolyticus		Streptococcus anginosus
3	Staphylococcus pettenkoferi		Veillonella atypica
3	Stenotrophomonas maltophilia		Veillonella montpellierensis
3	Streptococcus anginosus		Veillonella parvula
3	Veillonella atypica
3	Veillonella montpellierensis
3	Veillonella parvula
4	Actinomyces neuii	Actinomyces neuii	Actinomyces neuii
4	Bifidobacterium breve	Bifidobacterium breve	Bifidobacterium breve
4	Cutibacterium acnes	Cutibacterium acnes	Cutibacterium acnes
4	Cutibacterium avidum	Finegoldia magna	Cutibacterium avidum
4	Enterococcus faecalis	Limosilactobacillus fermentum*	Enterococcus faecalis
4	Facklamia hominis	Lactobacillus jensenii	Facklamia hominis
4	Finegoldia magna	Micrococcus luteus	Finegoldia magna
4	Limosilactobacillus fermentum*	Staphylococcus epidermidis	Limosilactobacillus fermentum*
4	Lactobacillus gasseri	Stenotrophomonas maltophilia	Lactobacillus gasseri
4	Lactobacillus jensenii	Streptococcus anginosus	Lactobacillus jensenii
4	Micrococcus luteus		Peptoniphilus indolicus/ harei
4	Peptoniphilus indolicus/ harei		Staphylococcus capitis
4	Staphylococcus capitis		Staphylococcus epidermidis
4	Staphylococcus epidermidis		Staphylococcus lugdunensis
4	Staphylococcus lugdunensis		Streptococcus anginosus
4	Stenotrophomonas maltophilia		Ureaplasma sp.
4	Streptococcus anginosus
4	Ureaplasma sp.
5	Brevundimonas diminuta	Cutibacterium acnes	Brevundimonas diminuta
5	Cutibacterium acnes	Enterococcus faecalis	Cutibacterium acnes
5	Enterococcus faecalis	Finegoldia magna	Enterococcus faecalis
5	Finegoldia magna	Limosilactobacillus fermentum*	Finegoldia magna
5	Limosilactobacillus fermentum*	Lactobacillus gasseri	Limosilactobacillus fermentum*
5	Lactobacillus gasseri	Lactobacillus jensenii	Lactobacillus gasseri
5	Lactobacillus jensenii	Micrococcus luteus	Lactobacillus jensenii
5	Ligilactobacillus salivarius*	Negativicoccus succinicivorans	Ligilactobacillus salivarius*
5	Lactobacillus vaginalis	Staphylococcus epidermidis	Lactobacillus vaginalis
5	Micrococcus luteus	Staphylococcus hominis	Peptoniphilus lacrimalis
5	Negativicoccus succinicivorans	Staphylococcus pasteuri	Staphylococcus hominis
5	Peptoniphilus lacrimalis		Staphylococus epidermidis
5	Staphylococcus epidermidis		Ureaplasma sp.
5	Staphylococcus hominis
5	Staphylococcus pasteuri
5	Staphylococus epidermidis
5	Ureaplasma sp.
6	Anaerococcus murdochii	Corynebacterium coyleae	Anaerococcus murdochii
6	Corynebacterium amycolatum	Enterococcus faecalis	Corynebacterium amycolatum
6	Corynebacterium aurimucosum	Facklamia hominis	Corynebacterium aurimucosum
6	Corynebacterium coyleae	Finegoldia magna	Cutibacterium acnes
6	Cutibacterium acnes	Lactobacillus crispatus	Dermabacter hominis
6	Dermabacter hominis	Limosilactobacillus fermentum*	Dermacoccus nishinomiyaensis
6	Dermacoccus nishinomiyaensis	Lactobacillus jensenii	Enterococcus faecalis
6	Enterococcus faecalis	Negativicoccus succinicivorans	Finegoldia magna
6	Facklamia hominis	Ralstonia insidiosa	Lactobacillus crispatus
6	Finegoldia magna	Staphylococcus epidermidis	Limosilactobacillus fermentum*
6	Lactobacillus crispatus	Staphylococcus pasteuri	Lactobacillus iners
6	Limosilactobacillus fermentum*	Staphylococcus saccharolyticus	Lactobacillus jensenii
6	Lactobacillus iners		Ligilactobacillus salivarius*
6	Lactobacillus jensenii		Micrococcus luteus
6	Ligilactobacillus salivarius*		Peptoniphilus indolicus/harei
6	Micrococcus luteus		Staphylococcus epidermidis
6	Negativicoccus succinicivorans		Staphylococcus haemolyticus
6	Peptoniphilus indolicus/harei		Streptococcus anginosus
6	Ralstonia insidiosa		Ureaplasma sp.
6	Staphylococcus epidermidis
6	Staphylococcus haemolyticus
6	Staphylococcus pasteuri
6	Staphylococcus saccharolyticus
6	Streptococcus anginosus
6	Ureaplasma sp.
7	Actinobaculum schaalii	Actinomyces neuii	Actinobaculum schaalii
7	Actinomyces neuii	Actinomyces radingae	Actinomyces radingae
7	Actinomyces radingae	Corynebacterium tuscaniense	Alistipes putredinis
7	Alistipes putredinis	Cutibacterium acnes	Alloscardovia omnicolens
7	Alloscardovia omnicolens	Enterococcus faecalis	Anaerococcus hydrogenalis
7	Anaerococcus hydrogenalis	Lactobacillus crispatus	Bifidobacterium bifidum
7	Bifidobacterium bifidum	Lactobacillus gasseri	Bifidobacterium longum
7	Bifidobacterium longum	Staphylococcus capitis	Dialister micraerophilus
7	Corynebacterium tuscaniense	Staphylococcus epidermidis	Enterococcus faecalis
7	Cutibacterium acnes	Streptococcus anginosus	Lactobacillus crispatus
7	Dialister micraerophilus		Lactobacillus gasseri
7	Enterococcus faecalis		Lactobacillus oris
7	Lactobacillus crispatus		Murdochielle asaccharolytica
7	Lactobacillus gasseri		Peptoniphilus lacrimalis
7	Lactobacillus oris		Propionimicrobium lymphophilum
7	Murdochielle asaccharolytica		Proteus mirabilis
7	Peptoniphilus lacrimalis		Staphylococcus epidermidis
7	Propionimicrobium lymphophilum		Streptococcus anginosus
7	Proteus mirabilis		Veillonella denticariosi
7	Staphylococcus capitis		Veillonella parvula
7	Staphylococcus epidermidis
7	Streptococcus anginosus
7	Veillonella denticariosi
7	Veillonella parvula
8	Actinobaculum shaalii	Lactobacillus crispatus	Actinobaculum shaalii
8	Actinomyces urogenitalis		Actinomyces urogenitalis
8	Alloscardovia omnicolens		Alloscardovia omnicolens
8	Anaerococcus tetradius		Anaerococcus tetradius
8	Bifidobacterium breve		Bifidobacterium breve
8	Fenollaria massiliensis		Fenollaria massiliensis
8	Finegoldia magna		Finegoldia magna
8	Gardnerella leopoldii		Gardnerella leopoldii
8	Lactobacillus crispatus		Lactobacillus crispatus
8	Lactobacillus vaginalis		Lactobacillus vaginalis
8	Peptoniphilus lacrimalis		Peptoniphilus lacrimalis
8	Propionimicrobium lymphophilum		Propionimicrobium lymphophilum
8	Slackia exigua		Slackia exigua
8	Staphylococcus epidermidis		Staphylococcus epidermidis
8	Staphylococcus hominis		Staphylococcus hominis
8	Streptococcus anginosus		Streptococcus anginosus
8	Ureaplasma sp.		Ureaplasma sp.
9	Actinomyces turicensis	Lactobacillus crispatus	Actinomyces turicensis
9	Bifidobacterium bifidum	Lactobacillus vaginalis	Bifidobacterium bifidum
9	Bifidobacterium catenulatum	Nannizzia incurvata	Bifidobacterium catenulatum
9	Bifidobacterium pseudocatenulatum		Bifidobacterium pseudocatenulatum
9	Cutibacterium acnes		Cutibacterium acnes
9	Cutibacterium avidum		Cutibacterium avidum
9	Finegoldia magna		Finegoldia magna
9	Lactobacillus crispatus		Lactobacillus crispatus
9	Lactobacillus gasseri		Lactobacillus gasseri
9	Lactobacillus vaginalis		Lactobacillus vaginalis
9	Micrococcus luteus		Micrococcus luteus
9	Nannizzia incurvata		Staphylococcus capitis
9	Staphylococcus capitis		Staphylococcus caprae
9	Staphylococcus caprae		Staphylococcus epidermidis
9	Staphylococcus epidermidis		Staphylococcus hominis
9	Staphylococcus hominis		Staphylococcus warneri
9	Staphylococcus warneri		Streptococcus anginosus
9	Streptococcus anginosus		Ureaplasma sp.
9	Ureaplasma sp.
10	Acidaminococcus intestini	Actinomyces neuii	Acidaminococcus intestini
10	Actinomyces neuii	Aerococcus urinae	Actinomyces neuii
10	Actinomyces radingae	Alloscardovia omnicolens	Actinomyces radingae
10	Actinomyces turicensis	Anaerococcus murdochii	Actinomyces turicensis
10	Aerococcus urinae	Brevibacterium ravenspurgense	Aerococcus urinae
10	Alloscardovia omnicolens	Campylobacter ureolyticus	Anaerococcus lactolyticus
10	Anaerococcus lactolyticus	Corynebacterium amycolatum	Brevibacterium ravenspurgense
10	Anaerococcus murdochii	Corynebacterium aurimucosum	Corynebacterium amycolatum
10	Brevibacterium ravenspurgense	Corynebacterium coyleae	Corynebacterium aurimucosum
10	Campylobacter ureolyticus	Corynebacterium riegelii	Cutibacterium avidum
10	Corynebacterium amycolatum	Dermabacter hominis	Enterococcus faecalis
10	Corynebacterium aurimucosum	Dialister micraerophilus	Fusobacterium nucleatum
10	Corynebacterium coyleae	Fenollaria massilienis	Gardnerella leopoldii
10	Corynebacterium riegelii	Finegoldia magna	Globicatella sanguinis
10	Cutibacterium avidum	Fusobacterium nucleatum	Kocuria rhizophila
10	Dermabacter hominis	Gleimia europaea	Lactobacillus crispatus
10	Dialister micraerophilus	Lactobacillus crispatus	Lactobacillus gasseri
10	Enterococcus faecalis	Lactobacillus gasseri	Lancefieldella rimae
10	Fenollaria massilienis	Lancefieldella rimae	Murdochiella asaccharolytica
10	Finegoldia magna	Oligella urethralis	Negativococcus succinicivorans
10	Fusobacterium nucleatum	Peptococcus niger	Oligella urethralis
10	Gardnerella leopoldii	Peptoniphilus coxii	Peptococcus niger
10	Gleimia europaea	Peptoniphilus duerdenii	Peptoniphilus coxii
10	Globicatella sanguinis	Peptoniphilus lacrimalis	Peptoniphilus duerdenii
10	Kocuria rhizophila	Prevotella timonensis	Peptoniphilus lacrimalis
10	Lactobacillus crispatus	Proteus mirabilis	Porphyromonas somerae
10	Lactobacillus gasseri	Pseudoglutamicibacter cumminsii	Prevotella bergensis
10	Lancefieldella rimae	Slackia exigua	Prevotella timonensis
10	Murdochiella asaccharolytica	Streptococcus anginosus	Propriobacterium lymphophilum
10	Negativococcus succinicivorans	Trueperella bernardiae	Proteus mirabilis
10	Oligella urethralis	Varibaculum anthropi	Pseudoglutamicibacter cumminsii
10	Peptococcus niger		Slackia exigua
10	Peptoniphilus coxii		Staphylococcus epidermidis
10	Peptoniphilus duerdenii		Streptococcus anginosus
10	Peptoniphilus lacrimalis		Trueperella bernardiae
10	Porphyromonas somerae
10	Prevotella bergensis
10	Prevotella timonensis
10	Propriobacterium lymphophilum
10	Proteus mirabilis
10	Pseudoglutamicibacter cumminsii
10	Slackia exigua
10	Staphylococcus epidermidis
10	Streptococcus anginosus
10	Trueperella bernardiae
10	Varibaculum anthropi

## Sheet: Summary total
Species	Domain	Phylum	Class	Order	Family	Genus	Facultative anaerobe	Obligate anaerobe	Gram-negative			*: Identified with 16S rRNA sequencing
Acidaminococcus intestini	Bacteria	Firmicutes	Negativicutes	Acidaminococcales	Acidaminococcaceae	Acidaminococcus	0	1	1
Actinobaculum sanguinis	Bacteria	Actinobacteria	Actinobacteria	Actinomycetales	Actinomycetaceae	Actinomyces	1	0	0
Actinobaculum schaalii	Bacteria	Actinobacteria	Actinobacteria	Actinomycetales	Actinomycetaceae	Actinobaculum	1	0	0
Actinomyces funkei	Bacteria	Actinobacteria	Actinobacteria	Actinomycetales	Actinomycetaceae	Actinomyces	1	0	0
Actinomyces neuii	Bacteria	Actinobacteria	Actinobacteria	Actinomycetales	Actinomycetaceae	Actinomyces	1	0	0
Actinomyces odontolyticus*	Bacteria	Actinobacteria	Actinobacteria	Actinomycetales	Actinomycetaceae	Actinomyces	1	0	0
Actinomyces radingae	Bacteria	Actinobacteria	Actinobacteria	Actinomycetales	Actinomycetaceae	Actinomyces	1	0	0
Actinomyces turicensis	Bacteria	Actinobacteria	Actinobacteria	Actinomycetales	Actinomycetaceae	Actinomyces	1	0	0
Actinomyces urogenitalis	Bacteria	Actinobacteria	Actinobacteria	Actinomycetales	Actinomycetaceae	Actinomyces	1	0	0
Aerococcus urinae	Bacteria	Firmicutes	Bacilli	Lactobacillales	Aerococcaceae	Aerococcus	1	0	0
Alistipes putredinis	Bacteria	Bacteroidetes	Bacteroida	Bacteroidales	Rikenellaceae	Alistipes	0	1	1
Alloscardovia omnicolens	Bacteria	Actinobacteria	Actinobacteria	Bifidobacteriales	Bifidobacteriaceae	Alloscardovia	1	0	0
Anaerococcus hydrogenalis	Bacteria	Firmicutes	Clostridia	Eubacteriales	Peptoniphilaceae	Anaerococcus	0	1	0
Anaerococcus lactolyticus	Bacteria	Firmicutes	Clostridia	Eubacteriales	Peptoniphilaceae	Anaerococcus	0	1	0
Anaerococcus murdochii	Bacteria	Firmicutes	Clostridia	Eubacteriales	Peptoniphilaceae	Anaerococcus	0	1	0
Anaerococcus tetradius	Bacteria	Firmicutes	Clostridia	Eubacteriales	Peptoniphilaceae	Anaerococcus	0	1	0
Bifidobacterium bifidum	Bacteria	Actinobacteria	Actinobacteria	Bifidobacteriales	Bifidobacteriaceae	Bifidobacterium	0	1	0
Bifidobacterium breve	Bacteria	Actinobacteria	Actinobacteria	Bifidobacteriales	Bifidobacteriaceae	Bifidobacterium	0	1	0
Bifidobacterium catenulatum	Bacteria	Actinobacteria	Actinobacteria	Bifidobacteriales	Bifidobacteriaceae	Bifidobacterium	0	1	0
Bifidobacterium longum	Bacteria	Actinobacteria	Actinobacteria	Bifidobacteriales	Bifidobacteriaceae	Bifidobacterium	0	1	0
Bifidobacterium pseudocatenulatum	Bacteria	Actinobacteria	Actinobacteria	Bifidobacteriales	Bifidobacteriaceae	Bifidobacterium	0	1	0
Brevibacterium ravenspurgense	Bacteria	Actinobacteria	Actinobacteria	Micrococcales	Brevibacteriaceae	Brevibacterium	1	0	0
Brevundimonas diminuta	Bacteria	Proteobacteria	Alphaproteobacteria	Caulobacterales	Caulobacteraceae	Brevudimonas	1	0	1
Campylobacter ureolyticus	Bacteria	Proteobacteria	Epsilonproteobacteria	Campylobacterales	Campylobacteraceae	Campylobacter	0	1	1
Candida albicans	Fungi	Ascomycota	Saccharomycetes	Saccharomycetales	Saccharomycetaceae	Candida
Corynebacterium amycolatum	Bacteria	Actinobacteria	Actinobacteria	Mycobacteriales	Corynebacteriaceae	Corynebacterium	1	0	0
Corynebacterium aurimucosum	Bacteria	Actinobacteria	Actinobacteria	Mycobacteriales	Corynebacteriaceae	Corynebacterium	1	0	0
Corynebacterium coyleae	Bacteria	Actinobacteria	Actinobacteria	Mycobacteriales	Corynebacteriaceae	Corynebacterium	1	0	0
Corynebacterium riegelii	Bacteria	Actinobacteria	Actinobacteria	Mycobacteriales	Corynebacteriaceae	Corynebacterium	1	0	0
Corynebacterium tuscaniense	Bacteria	Actinobacteria	Actinobacteria	Mycobacteriales	Corynebacteriaceae	Corynebacterium	1	0	0
Cutibacetrium acnes	Bacteria	Actinobacteria	Actinobacteria	Propionibacteriales	Propionibacteriaceae	Cutibacterium	1	0	0
Cutibacterium avidum	Bacteria	Actinobacteria	Actinobacteria	Propionibacteriales	Propionibacteriaceae	Cutibacterium	1	0	0
Dermabacter hominis	Bacteria	Actinobacteria	Actinobacteria	Micrococcales	Dermabacteraceae	Dermabacter	1	0	0
Dermacoccus nishinomiyaensis	Bacteria	Actinobacteria	Actinobacteria	Micrococcales	Dermacoccaceae	Darmacoccus	1	0	0
Dialister micraerophilus	Bacteria	Firmicutes	Negativicutes	Veillonellales	Veillonellaceae	Dialister	0	1	1
Enterococcus faecalis	Bacteria	Firmicutes	Bacilli	Lactobacillales	Enterococcaceae	Enterococcus	1	0	0
Facklamia hominis	Bacteria	Firmicutes	Bacilli	Lactobacillales	Aerococcaceae	Facklamia	1	0	0
Fenollaria massiliensis	Bacteria	Firmicutes	Clostridia	Eubacteriales	Eubacteriales	Fenollaria	0	1	0
Finegoldia magna	Bacteria	Firmicutes	Clostridia	Eubacteriales	Peptoniphilaceae	Finegoldia	0	1	1
Fusobacterium nucleatum	Bacteria	Fusobacteria	Fusobacteriia	Fusobacteriales	Fusobacteriaceae	Fusobacterium	0	1	0
Gardnerella leopoldii	Bacteria	Actinobacteria	Actinobacteria	Bifidobacteriales	Bifidobacteriaceae	Gardnerella	1	0	1
Gardnerella vaginalis	Bacteria	Actinobacteria	Actinobacteria	Bifidobacteriales	Bifidobacteriaceae	Gardnerella	1	0	1
Gleimia europaea	Bacteria	Actinobacteria	Actinobacteria	Actinomycetales	Actinomycetaceae	Actinomyces	0	1	0
Globicatella sanguinis	Bacteria	Firmicutes	Bacilli	Lactobacillales	Aerococcaceae	Globicatella	1	0	0
Jonquetella anthropi*	Bacteria	Synergistota	Synergistia	Synergistales	Synergistaceae	Jonquetella	0	1	1
Kocuria rhizophila	Bacteria	Actinobacteria	Actinobacteria	Micrococcales	Micrococcaceae	Kocuria	0	0	0
Lactobacillus crispatus	Bacteria	Firmicutes	Bacilli	Lactobacillales	Lactobacillaceae	Lactobacillus	1	0	0
Lactobacillus gasseri	Bacteria	Firmicutes	Bacilli	Lactobacillales	Lactobacillaceae	Limosilactobacillus	1	0	0
Lactobacillus iners	Bacteria	Firmicutes	Bacilli	Lactobacillales	Lactobacillaceae	Lactobacillus	1	0	0
Lactobacillus jensenii	Bacteria	Firmicutes	Bacilli	Lactobacillales	Lactobacillaceae	Lactobacillus	1	0	0
Lactobacillus oris	Bacteria	Firmicutes	Bacilli	Lactobacillales	Lactobacillaceae	Lactobacillus	1	0	0
Lactobacillus vaginalis	Bacteria	Firmicutes	Bacilli	Lactobacillales	Lactobacillaceae	Lactobacillus	1	0	0
Lancefieldella rimae	Bacteria	Actinobacteria	Coriobacteriia	Coriobacterales	Atopobiaceae	Lancefieldella	0	1	0
Ligilactobacillus salivarius*	Bacteria	Firmicutes	Bacilli	Lactobacillales	Lactobacillaceae	Limosilactobacillus	1	0	0
Limosilactobacillus fermentum*	Bacteria	Firmicutes	Bacilli	Lactobacillales	Lactobacillaceae	Lactobacillus	1	0	0
Lactobacillus mulieris*	Bacteria	Firmicutes	Bacilli	Lactobacillales	Lactobacillaceae	Lactobacillus	1	0	0
Micrococcus luteus	Bacteria	Actinobacteria	Actinobacteria	micrococcales	Micrococcaceae	Micrococcus	0	0	0
Mobiluncus curtisii	Bacteria	Actinobacteria	Actinobacteria	Actinomycetales	Actinomycetaceae	Mobiluncus	0	1	1
Murdochiella asaccharolytica	Bacteria	Firmicutes	Clostridia	Eubacteriales	Peptoniphilaceae	Murdochiella	1	0	0
Murdochiella vaginalis*	Bacteria	Firmicutes	Clostridia	Eubacteriales	Peptoniphilaceae	Murdochiella	1	0	0
Nannizzia incurvata	Fungi	Ascomycota	Eurotiomycetes	Onygenales	Arthrodermataceae	Nannizzia
Negativicoccus succinicivorans	Bacteria	Firmicutes	Negativicutes	Veillonellales	Veillonellaceae	Negativicoccus	0	1	1
Oligella urethralis	Bacteria	Proteobacteria	Betaproteobacteria	Burkholderiales	Alcalignaceae	Oligella	1	0	1
Peptococcus niger	Bacteria	Firmicutes	Clostridia	Clostridiales	Peptococcaceae	Peptococcus	0	1	0
Peptoniphilus coxii	Bacteria	Firmicutes	Bacilli	Caryophanales	Paenibacillaceae	Paenobacillus	0	1	0
Peptoniphilus duerdenii	Bacteria	Firmicutes	Clostridia	Eubacteriales	Peptoniphilaceae	Peptoniphilus	0	1	0
Peptoniphilus harei*	Bacteria	Firmicutes	Clostridia	Eubacteriales	Peptoniphilaceae	Peptoniphilus	0	1	0
Peptoniphilus indolicus/ harei	Bacteria	Firmicutes	Clostridia	Eubacteriales	Peptoniphilaceae	Peptoniphilus	0	1	0
Peptoniphilus lacrimalis	Bacteria	Firmicutes	Clostridia	Eubacteriales	Peptoniphilaceae	Peptoniphilus	0	1	0
Peptostreptococcus anaerobius	Bacteria	Firmicutes	Clostridia	Eubacteriales	Peptoniphilaceae	Peptostreptococcus	0	1	0
Porphyromonas somerae	Bacteria	Bacteroidetes	Bacteroida	Bacteroidales	Porphyromonadaceae	Porphyromonas	0	1	1
Prevotella bergensis	Bacteria	Bacteroidetes	Bacteroida	Bacteroidales	Prevotellaceae	Prevotella	0	1	1
Prevotella bivia	Bacteria	Bacteroidetes	Bacteroida	Bacteroidales	Prevotellaceae	Prevotella	0	1	1
Prevotella buccalis	Bacteria	Bacteroidetes	Bacteroida	Bacteroidales	Prevotellaceae	Prevotella	0	1	1
Prevotella corporis	Bacteria	Bacteroidetes	Bacteroida	Bacteroidales	Prevotellaceae	Prevotella	0	1	1
Prevotella salivae	Bacteria	Bacteroidetes	Bacteroida	Bacteroidales	Prevotellaceae	Prevotella	0	1	1
Prevotella timonensis	Bacteria	Bacteroidetes	Bacteroida	Bacteroidales	Prevotellaceae	Prevotella	0	1	1
Propionimicrobium lymphophilum	Bacteria	Actinobacteria	Actinobacteria	Propionibacteriales	Propionibacteriaceae	Propionimicrobium	1	0	0
Proteus mirabilis	Bacteria	Proteobacteria	Gammaproteobacteria	Enterobacterales	Morganellaceae	Proteus	1	0	1
Pseudoglutamicibacter cumminsii	Bacteria	Actinobacteria	Actinobacteria	Micrococcales	Micrococcaceae	Pseudoglutamicibacter cumminsii	1	0	0
Ralstonia insidiosa	Bacteria	Proteobacteria	Betaproteobacteria	Burkholderiales	Burkholderiaceae	Ralstonia	1	0	1
Ralstonia picketti	Bacteria	Proteobacteria	Betaproteobacteria	Burkholderiales	Burkholderiaceae	Ralstonia	1	0	1
Slackia exigua	Bacteria	Actinobacteria	Coriobacteriia	Eggerthellales	Eggerthellaceae	Slackia	0	1	0
Solobacterium moorei	Bacteria	Firmicutes	Erysipelotrichia	Erysipelotrichales	Erysipelotrichaceae	Solobacterium	0	1	0
Staphylococcus capitis	Bacteria	Firmicutes	Bacilli	Caryophanales	Staphylococcaceae	Staphylococcus	1	0	0
Staphylococcus caprae	Bacteria	Firmicutes	Bacilli	Caryophanales	Staphylococcaceae	Staphylococcus	1	0	0
Staphylococcus epidermidis	Bacteria	Firmicutes	Bacilli	Caryophanales	Staphylococcaceae	Staphylococcus	1	0	0
Staphylococcus haemolyticus	Bacteria	Firmicutes	Bacilli	Caryophanales	Staphylococcaceae	Staphylococcus	1	0	0
Staphylococcus hominis	Bacteria	Firmicutes	Bacilli	Caryophanales	Staphylococcaceae	Staphylococcus	1	0	0
Staphylococcus lugdunensis	Bacteria	Firmicutes	Bacilli	Caryophanales	Staphylococcaceae	Staphylococcus	1	0	0
Staphylococcus pasteuri	Bacteria	Firmicutes	Bacilli	Caryophanales	Staphylococcaceae	Staphylococcus	1	0	0
Staphylococcus pettenkoferi	Bacteria	Firmicutes	Bacilli	Caryophanales	Staphylococcaceae	Staphylococcus	1	0	0
Staphylococcus saccharolyticus	Bacteria	Firmicutes	Bacilli	Caryophanales	Staphylococcaceae	Staphylococcus	1	0	0
Staphylococcus warneri	Bacteria	Firmicutes	Bacilli	Caryophanales	Staphylococcaceae	Staphylococcus	1	0	0
Stenotrophomonas maltophilia	Bacteria	Proteobacteria	Gammaproteobacteria	Lysobacterales	Lysobacteraceae	Stenotrophomonas	0	0	1
Streptococcus anginosus	Bacteria	Firmicutes	Bacilli	Lactobacillales	Streptococcaceae	Streptococcus	1	0	0
Trueperella bernardiae	Bacteria	Actinobacteria	Actinobacteria	Actinomycetales	Actinomycetaceae	Trueperella	1	0	0
Ureaplasma sp.	Bacteria	Tenericutes	Mollicutes	Mycoplasmatales	Mycoplasmataceae	Ureaplasma
Varibaculum anthropi	Bacteria	Actinobacteria	Actinobacteria	Actinomycetales	Actinomycetaceae	Varibaculum	1	0	0
Veillonella atypica	Bacteria	Firmicutes	Negativicutes	Veillonellales	Veillonellaceae	Veillonella	0	1	1
Veillonella denticariosi	Bacteria	Firmicutes	Negativicutes	Veillonellales	Veillonellaceae	Veillonella	0	1	1
Veillonella montpellierensis	Bacteria	Firmicutes	Negativicutes	Veillonellales	Veillonellaceae	Veillonella	0	1	1
Veillonella parvula	Bacteria	Firmicutes	Negativicutes	Veillonellales	Veillonellaceae	Veillonella	0	1	1

## Sheet: Summary endometrium
Actinomyces neuii	*: Identified with 16S rRNA sequencing						Endometrium	Vagina
Actinomyces odontolyticus*
Actinomyces radingae
Aerococcus urinae
Alloscardovia omnicolens
Anaerococcus murdochii
Bifidobacterium breve
Brevibacterium ravenspurgense
Campylobacter ureolyticus
Corynebacterium amycolatum
Corynebacterium aurimucosum
Corynebacterium coyleae
Corynebacterium riegelii
Corynebacterium tuscaniense
Cutibacterium acnes
Dermabacter hominis
Dermacoccus nishinomiyaensis
Dialister micraerophilus
Enterococcus faecalis
Facklamia hominis
Fenollaria massilienis
Finegoldia magna
Fusobacterium nucleatum
Gleimia europaea
Kocuria rhizophila
Lactobacillus crispatus
Lactobacillus gasseri
Lactobacillus iners
Lactobacillus jensenii
Lactobacillus vaginalis
Lancefieldella rimae
Limosilactobacillus fermentum*
Micrococcus luteus
Mobiluncus curtisii
Nannizzia incurvata
Negativicoccus succinicivorans
Oligella urethralis
Peptococcus niger
Peptoniphilus coxii
Peptoniphilus duerdenii
Peptoniphilus lacrimalis
Prevotella timonensis
Proteus mirabilis
Pseudoglutamicibacter cumminsii
Ralstonia insidiosa
Ralstonia picketti
Slackia exigua
Staphylococcus capitis
Staphylococcus epidermidis
Staphylococcus hominis
Staphylococcus pasteuri
Staphylococcus saccharolyticus
Stenotrophomonas maltophilia
Streptococcus anginosus
Trueperella bernardiae
Varibaculum anthropi

## Sheet: Summary vagina
Acidaminococcus intestini	*: Identified with 16S rRNA sequencing
Actinobaculum schaalii
Actinomyces funkei
Actinomyces neuii
Actinomyces odontolyticus
Actinomyces radingae
Actinomyces turicensis
Actinomyces urogenitalis
Actinotignum sanguinis
Aerococcus urinae
Alistipes putredinis
Alloscardovia omnicolens
Anaerococcus hydrogenalis
Anaerococcus lactolyticus
Anaerococcus murdochii
Anaerococcus tetradius
Bifidobacterium bifidum
Bifidobacterium breve
Bifidobacterium catenulatum
Bifidobacterium longum
Bifidobacterium pseudocatenulatum
Brevibacterium ravenspurgense
Brevundimonas diminuta
Candida albicans
Corynebacterium amycolatum
Corynebacterium aurimucosum
Cutibacetrium acnes
Cutibacterium avidum
Dermabacter hominis
Dermacoccus nishinomiyaensis
Dialister micraerophilus
Enterococcus faecalis
Facklamia hominis
Fenollaria massiliensis
Finegoldia magna
Fusobacterium nucleatum
Gardnerella leopoldii
Gardnerella vaginalis
Globicatella sanguinis
Jonquetella anthropi*
Kocuria rhizophila
Lactobacillus crispatus
Lactobacillus gasseri
Lactobacillus iners
Lactobacillus jensenii
Lactobacillus mulieris*
Lactobacillus oris
Lactobacillus vaginalis
Lancefieldella rimae
Ligilactobacillus salivarius*
Limosilactobacillus fermentum*
Micrococcus luteus
Murdochiella asaccharolytica
Murdochiella vaginalis*
Negativococcus succinicivorans
Oligella urethralis
Peptococcus niger
Peptoniphilus coxii
Peptoniphilus duerdenii
Peptoniphilus harei*
Peptoniphilus indolicus/ harei
Peptoniphilus lacrimalis
Peptostreptococcus anaerobius
Porphyromonas somerae
Prevotella bergensis
Prevotella bivia
Prevotella buccalis
Prevotella corporis
Prevotella salivae
Prevotella timonensis
Propionimicrobium lymphophilum
Proteus mirabilis
Pseudoglutamicibacter cumminsii
Slackia exigua
Solobacterium moorei
Staphylococcus capitis
Staphylococcus caprae
Staphylococcus epidermidis
Staphylococcus haemolyticus
Staphylococcus hominis
Staphylococcus lugdunensis
Staphylococcus pettenkoferi
Staphylococcus warneri
Streptococcus anginosus
Trueperella bernardiae
Ureaplasma sp.
Veillonella atypica
Veillonella denticariosi
Veillonella montpellierensis
Veillonella parvula

## Sheet: Agreement
Patient	Endometrium only	Vagina only	Endometrium and vagina	% overeenkomst endometrium-vagina	Total species
Patient 1	2	5	6	46.1538	13
Patient 2	1	7	4	33.3333	12
Patient 3	3	42	3	6.25	48
Patient 4	2	8	8	44.4444	18
Patient 5	3	6	8	47.0588	17
Patient 6	6	13	6	24	25
Patient 7	4	14	6	25	24
Patient 8	0	16	1	5.88235	17
Patient 9	1	16	2	10.5263	19
Patient 10	11	15	20	43.4783	46
				28.6127

## Sheet: Lactobacilli
						Scattered plot of the number of species in a vaginal or endometrial sample. Orange dots represent samples that contain L. jensenii. Blue dots lack L. jensenii.
						nummering aan te passen
						Scattered plot of the amount of species in a vaginal or endometrial sample. Orange dots represent samples that contain L. iners. Blue dots lack L. iners.
